# Supplementary material for: Exploring Pharmacists’ Perceptions of Their Current Role in Mental Health Trusts in England: A Qualitative Study
Source: Healthcare (Basel). 2025 Oct 16;13(20):2602. doi: 10.3390/healthcare13202602 (PMC12563904; doi:10.3390/healthcare13202602)
Supplement: Supplementary file 1 [file healthcare-13-02602-s001.zip]

Archive with 4 entries (4 files):
- S1.Demographic form and interview guide.pdf
- S2.Code book.pdf
- S3.Thematic analysis document.pdf
- S4.Quantitative Raw dataset.xlsx
