# Supplementary material for: Exploring Pharmacists’ Perceptions of Their Current Role in Mental Health Trusts in England: A Qualitative Study
Source: Healthcare (Basel). 2025 Oct 16;13(20):2602. doi: 10.3390/healthcare13202602 (PMC12563904; doi:10.3390/healthcare13202602)
Supplement: Supplementary file 1 [file healthcare-13-02602-s001.zip › S4.Quantitative Raw dataset.xlsx]

## Sheet: Sheet 1
1. Do you agree to participate?	2. Are you actively engaged in providing mental health services to patients within the hospital setting?	3. Please indicate your age group.	4. Which of the following best describes you?	5. Please indicate your highest level of Pharmacy-related education and training.	6. How many hours do you work on average on a weekly basis at the hospital?	7. In addition to the primary setting, do you also work in any other healthcare setting?	7.a. If you selected Other, please specify:	7.b. How many years have you worked as a pharmacist in The UK?	8. In a typical week, how much time of your practice is dedicated to the mental health service?	9. In the last 5 years, have you completed any formal training or continuing education programs in mental health?	9.a. If you selected Other, please specify:	9.b. How much time in the last 5 years in total did you spend in these training or continuing education programs?	10. Would you like to participate in the interview?
I have read and understood all the above-mentioned statements (1-8) and agree to participate	Yes	Less than 30 years	Woman	MPharm Pharmacy	Between 25- 40 hours	No, I do not work in any other healthcare setting		Less than 5 years	More than 50% of the time	o Yes I have completed ‘Other’ formal trainings and continuing education programs	psych1 and 2	0 – 30 hours	Yes
I have read and understood all the above-mentioned statements (1-8) and agree to participate	Yes	Between 31 to 40 years	Woman	MPharm Pharmacy	Between 8 - 24 hours	No, I do not work in any other healthcare setting		Between 11 – 15 years	More than 50% of the time	No		Not applicable (if you selected the option 'No' in previous question)*	Yes
I have read and understood all the above-mentioned statements (1-8) and agree to participate	Yes	Less than 30 years	Woman	MPharm Pharmacy	Between 25- 40 hours	No, I do not work in any other healthcare setting		Less than 5 years	More than 50% of the time	o Yes I have completed ‘Other’ formal trainings and continuing education programs	Psych 1, Psych 2 both with CMHP. Aston University Mental Heath Therapeutics Postgraduate Certificate	31 - 60 hours	Yes
I have read and understood all the above-mentioned statements (1-8) and agree to participate	Yes	Between 41 to 60 years	Woman	Post graduate diploma.	Between 25- 40 hours	No, I do not work in any other healthcare setting		More than 20 years	More than 50% of the time	o Yes I have completed ‘Other’ formal trainings and continuing education programs	Diploma postgraduate	More than 60 hours	Yes
I have read and understood all the above-mentioned statements (1-8) and agree to participate	Yes	Above 60 years	Man	Post graduate diploma.	Between 25- 40 hours	Yes, I also work in another healthcare setting	Community Pharmacy	More than 20 years	More than 50% of the time	o Yes I have completed ‘Other’ formal trainings and continuing education programs	CPPE courses primarily, Certificate in Psyche Therapeutics	More than 60 hours	Yes
I have read and understood all the above-mentioned statements (1-8) and agree to participate	Yes	Between 51 to 60 years	Woman	Postgraduate MSc	Between 25- 40 hours	No, I do not work in any other healthcare setting		More than 20 years	More than 50% of the time	o Yes I have completed ‘Other’ formal trainings and continuing education programs	Independent prescribing	More than 60 hours	Yes
I have read and understood all the above-mentioned statements (1-8) and agree to participate	Yes	Less than 30 years	Woman	MPharm Pharmacy	Between 25- 40 hours	No, I do not work in any other healthcare setting		Between 5 – 10 years	Less than 25% of the time	No		Not applicable (if you selected the option 'No' in previous question)*	Yes
I have read and understood all the above-mentioned statements (1-8) and agree to participate	Yes	Between 51 to 60 years	Man	Independent prescriber	More than 40 hours	No, I do not work in any other healthcare setting		More than 20 years	More than 50% of the time	o Yes I have completed ‘Other’ formal trainings and continuing education programs	IP, plus Learn it Online clozapine 10 module certificate	More than 60 hours	Yes
I have read and understood all the above-mentioned statements (1-8) and agree to participate	Yes	Between 31 to 40 years	Woman	Independent prescriber	Between 8 - 24 hours	No, I do not work in any other healthcare setting		Between 11 – 15 years	Between 25% – 50% of the time	No		Not applicable (if you selected the option 'No' in previous question)*	Yes
I have read and understood all the above-mentioned statements (1-8) and agree to participate	Yes	Between 41 to 60 years	Woman	Independent prescriber	Between 25- 40 hours	Yes, I also work in another healthcare setting	mental health hospital	Between 16 – 20 years	More than 50% of the time	o Yes I have completed ‘Other’ formal trainings and continuing education programs	certificate in mental health. diploma in mental health	More than 60 hours	Yes
I have read and understood all the above-mentioned statements (1-8) and agree to participate	Yes	Between 31 to 40 years	Woman	Independent prescriber	Between 25- 40 hours	No, I do not work in any other healthcare setting		Between 11 – 15 years	More than 50% of the time	No		Not applicable (if you selected the option 'No' in previous question)*	Yes
